# Supplementary material for: Pseudomonas Phage ZCPS1 Endolysin as a Potential Therapeutic Agent
Source: Viruses. 2023 Feb 13;15(2):520. doi: 10.3390/v15020520 (PMC9961711; doi:10.3390/v15020520)
Supplement: Supplementary file 1 [file viruses-15-00520-s001.zip]

Archive with 1 entries (1 files):
- viruses-1975450-supplementary.pdf
